# Supplementary material for: Recapture Lysosomal Enzyme Deficiency via Targeted Gene Disruption in the Human Near-Haploid Cell Line HAP1
Source: Genes (Basel). 2021 Jul 15;12(7):1076. doi: 10.3390/genes12071076 (PMC8308024; doi:10.3390/genes12071076)
Supplement: Supplementary file 1 [file genes-12-01076-s001.zip]

Archive with 1 entries (1 files):
- genes-1267968-supplementary.pdf
